# Supplementary material for: Data-Limited Population-Status Evaluation of Two Coastal Fishes in Southern Angola Using Recreational Catch Length-Frequency Data
Source: PLoS One. 2016 Feb 1;11(2):e0147834. doi: 10.1371/journal.pone.0147834 (PMC4734550; doi:10.1371/journal.pone.0147834)
Supplement: S1 File — (ZIP) [file pone.0147834.s001.zip]

Archive with 38 entries (35 files):
- beckensteiner_etal_2015_code/
- beckensteiner_etal_2015_code/README.m
- beckensteiner_etal_2015_code/resample_with_replacement.m
- beckensteiner_etal_2015_code/population_structure.m
- beckensteiner_etal_2015_code/sample_pdf.m
- beckensteiner_etal_2015_code/Likelihood_exploration.m
- beckensteiner_etal_2015_code/Likelihood_grid.m
- beckensteiner_etal_2015_code/selest_single_repeated.m
- beckensteiner_etal_2015_code/data_from_model.m
- beckensteiner_etal_2015_code/run_DSKB.m
- beckensteiner_etal_2015_code/README.m~
- beckensteiner_etal_2015_code/selest_multi.m
- beckensteiner_etal_2015_code/calc_eggprod.m
- beckensteiner_etal_2015_code/inoctave.m
- beckensteiner_etal_2015_code/ages_lengths_probs.m
- beckensteiner_etal_2015_code/param_est_fun.m
- beckensteiner_etal_2015_code/example_params.m
- beckensteiner_etal_2015_code/selest_single.m
- beckensteiner_etal_2015_code/DSKB/
- beckensteiner_etal_2015_code/DSKB/DSKB_2005.txt
- beckensteiner_etal_2015_code/DSKB/DSKB_2006.txt
- beckensteiner_etal_2015_code/DSKB/DSKB_2007.txt
- beckensteiner_etal_2015_code/DSKB/DSKB_2008.txt
- beckensteiner_etal_2015_code/DSKB/DSKB_2009.txt
- beckensteiner_etal_2015_code/DSKB/DSKB_2010.txt
- beckensteiner_etal_2015_code/DSKB/DSKB_2011.txt
- beckensteiner_etal_2015_code/DSKB/DSKB_2012.txt
- beckensteiner_etal_2015_code/DSKB/DSKB_2013.txt
- beckensteiner_etal_2015_code/LRVS/
- beckensteiner_etal_2015_code/LRVS/LRVS_2005.txt
- beckensteiner_etal_2015_code/LRVS/LRVS_2006.txt
- beckensteiner_etal_2015_code/LRVS/LRVS_2007.txt
- beckensteiner_etal_2015_code/LRVS/LRVS_2008.txt
- beckensteiner_etal_2015_code/LRVS/LRVS_2009.txt
- beckensteiner_etal_2015_code/LRVS/LRVS_2010.txt
- beckensteiner_etal_2015_code/LRVS/LRVS_2011.txt
- beckensteiner_etal_2015_code/LRVS/LRVS_2012.txt
- beckensteiner_etal_2015_code/LRVS/LRVS_2013.txt
