# Supplementary material for: Data-Limited Population-Status Evaluation of Two Coastal Fishes in Southern Angola Using Recreational Catch Length-Frequency Data
Source: PLoS One. 2016 Feb 1;11(2):e0147834. doi: 10.1371/journal.pone.0147834 (PMC4734550; doi:10.1371/journal.pone.0147834)
Supplement: S1 File — (ZIP) [file pone.0147834.s001.zip › beckensteiner_etal_2015_code/population_structure.m]

function [popn,fishn,fractf,cum_fish_mort] = ...
    population_structure(lengths,probs,M,F,mu,sigma,selstart,selend, ...
                         N,ogive_type)
%%%%%%%%%%%%%%%%%%%%%%%%%%%%%%%%%%%%%%%%%%%%%%%%%%%%%%%%%%%%%%%%%%%%%%
% This function calculates population structure and number of fish caught
% for all age-size classes given mortality rates and fishing having
% happened over a specific number of timesteps, N.
%
% Usage: [popn,fishn,fractf,cum_fish_mort] = ...
%    population_structure(lengths,probs,M,F,mu,sigma,selstart,selend,...
%                         N,ogive_type)
%
% N = number of timesteps fishing has occured.  Anything greater than
% size(lengths,2) will just be the same as inf.  Defaults to inf. 
%
% ogive_type = ogive for fishing selection. one of 'gamma', 'gaussian', 
% 'logistic'.  Defaults to 'gaussian'. 
%
%%%%%%%%%%%%%%%%%%%%%%%%%%%%%%%%%%%%%%%%%%%%%%%%%%%%%%%%%%%%%%%%%%%%%%
%
% 	$Id: population_structure.m 5500 2014-01-29 15:03:34Z dk1f0c9 $	
%
% Copyright (C) 2014 Jennifer Beckensteiner, David M. Kaplan
% Licence: GPL (Gnu Public License)
%
%%%%%%%%%%%%%%%%%%%%%%%%%%%%%%%%%%%%%%%%%%%%%%%%%%%%%%%%%%%%%%%%%%%%%%

if ~exist('N','var') N=inf; end
if ~exist('ogive_type','var') ogive_type='gaussian'; end

% Change lengths to be midpoint between successive lengths in initial
% matrix so that dimensions and values correspond to probabilities in probs
lengths = ( lengths(1:end-1,:) + lengths(2:end,:) ) / 2;

%imagesc(lengths), grid on, colorbar, title lengths , waitforbuttonpress

%%%%%%%%%%%%%%%%%%%%%%%%%%%%%%%%%%%%%%%%%%%%%%%%%%
%fraction fished in the selected range
%%%%%%%%%%%%%%%%%%%%%%%%%%%%%%%%%%%%%%%%%%%%%%%%%%
switch ogive_type
  case 'gaussian'
    fractf=normcdf(lengths,mu,sigma);
  case 'gamma'
    fractf=gamcdf(lengths,mu^2 / sigma^2,sigma^2 / mu);
  case 'logistic'
    fractf = 1 ./ (1+exp(-(lengths-mu)./sigma));
  otherwise
    error('Bad ogive_type');
end

% These next two steps may not be strictly speaking necessary. Can turn
% off by setting selstart to -inf and selend to inf.

% Mike fixed catchabilities to zero below selstart
fractf( lengths<selstart ) = 0;

% Mike fixed catchabilities to one above selend
fractf( lengths>=selend ) = 1;

%%%%%%%%%%%%%%%%%%%%%%%%%%%%%%%%%%%%%%%%%%%%%%%%%%
% Calculate cummulative mortality rates
%%%%%%%%%%%%%%%%%%%%%%%%%%%%%%%%%%%%%%%%%%%%%%%%%%
fish_mort = F .* fractf;

if N >= size(lengths,2)
  cum_fish_mort = cumsum(fish_mort,2);
else
  cum_fish_mort = fish_mort;
  for l = 2:N
    cum_fish_mort(:,l:end) = cum_fish_mort(:,l:end) + ...
        fish_mort(:,1:end-l+1);
  end
end

%%%%%%%%%%%%%%%%%%%%%%%%%%%%%%%%%%%%%%%%%%%%%%%%%%
% Calculate number that survive to a given age for each size class
%%%%%%%%%%%%%%%%%%%%%%%%%%%%%%%%%%%%%%%%%%%%%%%%%%
% Formulation assumes constant natural mortality for all age classes
popn = probs .* exp( -cum_fish_mort - ...
                     M.*repmat(1:size(probs,2),size(probs(:,1))) );

%%%%%%%%%%%%%%%%%%%%%%%%%%%%%%%%%%%%%%%%%%%%%%%%%%
% Calculate the number of individuals caught in each age-size class
%%%%%%%%%%%%%%%%%%%%%%%%%%%%%%%%%%%%%%%%%%%%%%%%%%
% This formulation allows fishing of first age class.
fishn = popn .* (exp(fish_mort+M)-1) .* fish_mort ./ (M+fish_mort);

% Mike's formula
%fishn = popn .* (1 - exp(-fish_mort));
