# Supplementary material for: Data-Limited Population-Status Evaluation of Two Coastal Fishes in Southern Angola Using Recreational Catch Length-Frequency Data
Source: PLoS One. 2016 Feb 1;11(2):e0147834. doi: 10.1371/journal.pone.0147834 (PMC4734550; doi:10.1371/journal.pone.0147834)
Supplement: S1 File — (ZIP) [file pone.0147834.s001.zip › beckensteiner_etal_2015_code/sample_pdf.m]

function [ x2, n2 ] = sample_pdf(x,n)
%%%%%%%%%%%%%%%%%%%%%%%%%%%%%%%%%%%%%%%%%%%%%%%%%%%%%%%%%%%%%%%%%%%%%%
% Takes in a distribution of counts or probabilities, randomly samples from
% that distribution a certain number of times and then generates a new
% distribution of counts from this random sample.
%
% Usage: [ PDF2, SAMPLE ]  = sample_pdf(PDF,N)
%
% Inputs: 
%
% PDF = a vector of counts or probabilities of a given set of states
%
% N = the number of times to sample distribution.  Optional.  If missing,
% then sum(PDF) will be used instead.
%
% Outputs:
%
% PDF2 = vector of counts for each state.
%
% SAMPLE = Vector of N elements indicating states randomly selected.
%
%%%%%%%%%%%%%%%%%%%%%%%%%%%%%%%%%%%%%%%%%%%%%%%%%%%%%%%%%%%%%%%%%%%%%%

if ~exist('n','var')
  n = sum(x);
end

y = cumsum(x);
y = y / y(end);

r = rand( [ n, 1 ] );
[x2,n2] = histc( r, [ -eps; y(1:end-1); 1+eps ] );

x2(end) = [];
