# Supplementary material for: Data-Limited Population-Status Evaluation of Two Coastal Fishes in Southern Angola Using Recreational Catch Length-Frequency Data
Source: PLoS One. 2016 Feb 1;11(2):e0147834. doi: 10.1371/journal.pone.0147834 (PMC4734550; doi:10.1371/journal.pone.0147834)
Supplement: S1 File — (ZIP) [file pone.0147834.s001.zip › beckensteiner_etal_2015_code/Likelihood_exploration.m]

function [ separation, X, Y ] = Likelihood_exploration(data,params, X, Y)
% Likelihood_exploration - explores likelihood surface
%
%%%%%%%%%%%%%%%%%%%%%%%%%%%%%%%%%%%%%%%%%%%%%%%%%%%%%%%%%%%%%%%%%%%%%%  
% 	$Id: Likelihood_exploration.m 5497 2014-01-29 14:44:41Z dk1f0c9 $	
%
% Copyright (C) 2014 Jennifer Beckensteiner, David M. Kaplan
% Licence: GPL (Gnu Public License)
%
%%%%%%%%%%%%%%%%%%%%%%%%%%%%%%%%%%%%%%%%%%%%%%%%%%%%%%%%%%%%%%%%%%%%%%

%% Get values from params %(lengths,probs,M,sigma,selstart,selend,)
Linfinity = params.Linfinity ;
tzero = params.tzero ;
k = params.vb_k ;
prob_type = params.vb_prob_type ;
maxage = params.maxage ;
CVLinf = params.CVLinf ;
M = params.natural_mortality;
F = params.fishing_mortality;
Linfinity_sd = params.Linfinity_sd ;
tzero_sd = params.tzero_sd ;
vb_k_sd = params.vb_k_sd ;
selstart=params.selection_start;
selend=params.selection_end;
selmu=params.selection_mu;
selection_type=params.selection_type;
NS = params.num_size_classes;

[ages,lengths,probs,Lis] = ...
    ages_lengths_probs(maxage,NS,Linfinity,k,tzero,CVLinf,prob_type);

% % Using a nested function - doesn't work in Octave
% function [separation,separations,catch_distributions] = my_ff(x)
%   Fs = x(1:numel(data));
%   mu = x(end-1);
%   sigma = x(end);
%   [separations,catch_distributions] = ...
%       params.likelihood_function(data,lengths,probs,M, ...
%                                  Fs,mu,sigma, ...
%                                  selstart,selend, ...
%                                  params.selection_type);
%   separation = sum(separations);
% end
% my_f_separation = @my_ff;

% Using a lambda function - works in both octave and matlab
my_f_separation = @(x) ...
    sum(params.likelihood_function(data,lengths,probs, ...
                                   M,x(1:end-2), x(end-1),x(end), ...
                                   selstart,selend, ...
                                   params.selection_type));

F = params.fishing_mortality;
if numel(F) == 1
  F = repmat(F,1,numel(data));
end
x0 = [ F, params.selection_mu, params.selection_sigma ];

if ~exist('X','var') || ~exist('Y','var')
  [X,Y] = meshgrid(0.1:0.01:1,100:50:1600);
  warning('Generating X and Y');
end

Z = NaN(size(X,1),size(X,2));
h = waitbar(0,'Please wait...');

[ separation(1:numel(data)).sep ] = deal(NaN(size(X)));

for n=1:numel(X)
  waitbar(n/numel(X))    
  for k=1:numel(data)
    x = x0;
    x(k) = X(n);
    x(end-1) = Y(n);
    separation(k).sep(n) = my_f_separation(x);
  end
end

close(h)

end
