# Supplementary material for: Data-Limited Population-Status Evaluation of Two Coastal Fishes in Southern Angola Using Recreational Catch Length-Frequency Data
Source: PLoS One. 2016 Feb 1;11(2):e0147834. doi: 10.1371/journal.pone.0147834 (PMC4734550; doi:10.1371/journal.pone.0147834)
Supplement: S1 File — (ZIP) [file pone.0147834.s001.zip › beckensteiner_etal_2015_code/Likelihood_grid.m]

function [ separation ] = ...
      Likelihood_grid(data,lengths,probs,M,selstart,selend,params,varargin)
% Likelihood_grid - explores likelihood surface for a wide set of
% parameters
%
% NOT FULLY FUNCTIONAL
%
%%%%%%%%%%%%%%%%%%%%%%%%%%%%%%%%%%%%%%%%%%%%%%%%%%%%%%%%%%%%%%%%%%%%%%  
% 	$Id: Likelihood_grid.m 5497 2014-01-29 14:44:41Z dk1f0c9 $	
%
% Copyright (C) 2014 Jennifer Beckensteiner, David M. Kaplan
% Licence: GPL (Gnu Public License)
%
%%%%%%%%%%%%%%%%%%%%%%%%%%%%%%%%%%%%%%%%%%%%%%%%%%%%%%%%%%%%%%%%%%%%%%

% % Using a nested function - doesn't work in Octave
% function [separation,separations,catch_distributions] = my_ff(x)
%   Fs = x(1:numel(data));
%   mu = x(end-1);
%   sigma = x(end);
%   [separations,catch_distributions] = ...
%       params.likelihood_function(data,lengths,probs,M, ...
%                                  Fs,mu,sigma, ...
%                                  selstart,selend, ...
%                                  params.selection_type);
%   separation = sum(separations);
% end
% my_f_separation = @my_ff;

% Using a lambda function - works in both octave and matlab
my_f_separation = @(x) ...
    sum(params.likelihood_function(data,lengths,probs, ...
                                   M,x(1:end-2), x(end-1),x(end), ...
                                   selstart,selend, ...
                                   params.selection_type));

X = varargin{1};

separation = deal(NaN(size(X)));

x0 = NaN(1,numel(varargin));

h = waitbar(0,'Please wait...');

for n=1:numel(X)
  waitbar(n/numel(X));    

  x = x0;
  for k = 1:numel(x)
    x(k) = varargin{k}(n);
  end
  separation(n) = my_f_separation(x);
end

close(h)

end
