# Supplementary material for: Data-Limited Population-Status Evaluation of Two Coastal Fishes in Southern Angola Using Recreational Catch Length-Frequency Data
Source: PLoS One. 2016 Feb 1;11(2):e0147834. doi: 10.1371/journal.pone.0147834 (PMC4734550; doi:10.1371/journal.pone.0147834)
Supplement: S1 File — (ZIP) [file pone.0147834.s001.zip › beckensteiner_etal_2015_code/selest_single_repeated.m]

function [separations,catch_distributions]= ...
      selest_single_repeated(data,lengths,probs,M,Fs,mu,sigma,selstart,selend, ...
                   ogive_type)
%%%%%%%%%%%%%%%%%%%%%%%%%%%%%%%%%%%%%%%%%%%%%%%%%%%%%%%%%%%%%%%%%%%%%%
% Calculates likelihood to measure data for a given set of life history
% parameters.  Does calculation for multiply years assuming that fishing
% mortalities in Fs should be treated each separately, each one
% representing the mean fishing rate from the beginning of the fishery to
% the given timestep.  Uses selest_single.m for calculations on each
% element of data.
%
% [separations,catch_distributions]= ...
%      selest_single_repeated(data,lengths,probs,M,Fs,mu,sigma,selstart,selend, ...
%                        ogive_type)
%
% data = Structure array with two fields: data and num_timesteps_fishing.
% data field should be two column data of size classes and number of
% individuals.  First column should contain the start of each size class.
% num_timesteps_fishing should be number of timesteps since fishing began for
% the given element of data.
%
% ogive_type = see population_structure.m
% resamp = is an optional resampling to use on data and
% catch_distribution
%
% Outputs:
%
% separations = vector of likelihoods, one per element of the data
% structure array.
%
% catch_distributions = cell array of catch distributions, one element
% per element of the data structure array.
%%%%%%%%%%%%%%%%%%%%%%%%%%%%%%%%%%%%%%%%%%%%%%%%%%%%%%%%%%%%%%%%%%%%%%
%
% 	$Id: selest_single_repeated.m 5497 2014-01-29 14:44:41Z dk1f0c9 $	
%
% Copyright (C) 2014 Jennifer Beckensteiner, David M. Kaplan
% Licence: GPL (Gnu Public License)
%
%%%%%%%%%%%%%%%%%%%%%%%%%%%%%%%%%%%%%%%%%%%%%%%%%%%%%%%%%%%%%%%%%%%%%%

if ~isfield(data,'resamp'), [ data.resamp ] = deal(':'); end

% Prepare results variables
separations = NaN(1,numel(data));
catch_distributions = cell(1,numel(data));

for k=1:numel(data)
  [separation,catch_distribution] = ...
      selest_single(data(k).data,lengths,probs,M,Fs(k),mu,sigma, ...
                    selstart,selend,data(k).num_timesteps_fishing, ...
                    ogive_type,data(k).resamp);
  
  [separations(k),catch_distributions{k}] = ...
      deal(separation,catch_distribution);
end
