# Supplementary material for: Data-Limited Population-Status Evaluation of Two Coastal Fishes in Southern Angola Using Recreational Catch Length-Frequency Data
Source: PLoS One. 2016 Feb 1;11(2):e0147834. doi: 10.1371/journal.pone.0147834 (PMC4734550; doi:10.1371/journal.pone.0147834)
Supplement: S1 File — (ZIP) [file pone.0147834.s001.zip › beckensteiner_etal_2015_code/data_from_model.m]

function [CD,E,R,DD] = ...
    data_from_model(params,ts,Fs,sc,nf,R0,er_func,varargin)
%%%%%%%%%%%%%%%%%%%%%%%%%%%%%%%%%%%%%%%%%%%%%%%%%%%%%%%%%%%%%%%%%%%%%%
% This function generates catch-distributions over time from the outputs
% of a model that includes a user-specified egg-recruit relationship.
%
% Usages:
% 
% [CATCHDISTRIBUTIONS,EGGS,RECRUITS,DATA] = ...
%    data_from_model(PARAMS,TIMESTEPS,FISHMORT,SIZECLASSES,NUMFISH,R0, ...
%                    EGGRECRUITFUNC,VARARGIN)
%
% Inputs:
% ------
%
% PARAMS = structure containing life history info.  See example_params.
% Note that params.fishing_mortality will be ignored in favor of FISHMORT.
%
% TIMESTEPS = vector of timesteps for whom to report catch distributions.
%
% FISHMORT = should be a scalar or a vector of fishing
% mortalities, one for each element of timesteps (in which case, missing
% time steps will be assumed to have the same fishing mortality as the next
% available timestep) or of length max(timesteps).
%
% SIZECLASSES = vector indicating lower limit of each size class.  The
% last size class is assumed to include all individuals larger than the
% given value.
%
% NUMFISH = Number of "fish" to return in each catch distribution.  If
% this is [] or inf then the exact model catch distribution will be
% returned, normalized to sum to 1.  Otherwise, then the exact model
% catch distribution will be randomly resampled to return "num_fish"
% fish.  Can also be a vector of the same size as TIMESTEPS.
%
% R0 = initial number of recruits to apply to model before fishing starts
%
% EGGRECRUITFUNC = Either a string specifying one of several known
% egg-recruit relationships: "beverton-holt" or "hockey-stick" or "random";
% or a user-defined function handle that takes arguments
% EGGRECRUITFUNC(EGGS,VARARGIN).
%
% VARARGIN = extra arguments for egg-recruit relationship.  See examples
% below.
%
% Outputs:
% -------
%
% CATCHDISTRIBUTIONS = cell array of catch distributions, with one
% element per element of TIMESTEPS.  
%
% EGGS = Vector of egg productions for each timestep.
%
% RECRUITS = Vector of recruitment levels for each timestep.
%
% DATA = CATCHDISTRIBUTIONS placed inside a structure in a form suitable
% for direct input to param_est_fun.
%
% Example usages: 
% --------------
%
% [catchdistributions,recruits,eggs,data] = ...
%    data_from_model(params,timesteps,Fs,sizeclasses,numfish,r0, ...
%                    'beverton-holt',slope_origin,Rmax)
%
% Standard Bevorton-Holt, no stochasticity.
% 
% [catchdistributions,recruits,eggs,data] = ...
%    data_from_model(params,timesteps,Fs,sizeclasses,numfish,r0, ...
%                    'beverton-holt',slope_origin,Rmax,ERDISTRIBUTION,CVR)
% 
% CVR is the coefficient of variation (std. dev. divided by the mean) of
% recruitment.  In this case, the normal Beverton-Holt stock-recruitment
% relationship will be calculated and then the true recruitment value will
% be selected from a random distribution of type "ERDISTRIBUTION" with
% coefficient of variation CVR and mean given by the B-H recruitment level.
%
% ERDISTRIBUTION can be "gaussian" or "gamma".  If gaussian, eggs will
% always be fixed >= 0.
%
% [catchdistributions,recruits,eggs,data] = ...
%    data_from_model(params,timesteps,Fs,sizeclasses,numfish,r0, ...
%                    'hockey-stick',slope_origin,Rmax,ERDISTRIBUTION,CVR)
% 
% Similar for hockey-stick distribution.  As with Beverton-Holt,
% ERDISTRIBUTION and CVR are optional.
%
% [catchdistributions,recruits,eggs,data] = ...
%    data_from_model(params,timesteps,Fs,sizeclasses,numfish,r0, ...
%                    'random',Rmean,ERDISTRIBUTION,CVR)
% 
% 'random' is just hockey-stick with infinite slope at origin.
% ERDISTRIBUTION and CVR are NOT optional for this distribution.
%
% [catchdistributions,recruits,eggs,data] = ...
%    data_from_model(params,timesteps,Fs,sizeclasses,numfish,r0, ...
%                    @my_er_relationship,PARAM1,PARAM2,...)
%
%%%%%%%%%%%%%%%%%%%%%%%%%%%%%%%%%%%%%%%%%%%%%%%%%%%%%%%%%%%%%%%%%%%%%%

% Get parameters from params
Linfinity = params.Linfinity ;
tzero = params.tzero ;
vbk = params.vb_k ;
CVLinf = params.CVLinf ;
prob_type = params.vb_prob_type;

maxage = params.maxage ;

M = params.natural_mortality;

NS = params.num_size_classes;

mu = params.selection_mu;
sigma = params.selection_sigma;
selstart = params.selection_start;
selend = params.selection_end;

maturity_type = params.maturity_type;
maturity_mu = params.maturity_mu;
maturity_sigma = params.maturity_sigma;

aaaa = params.length_egg_a;
bbbb = params.length_egg_b;

% Generate basic age-size structure of population
[ages,lengths,probs,Lis] = ...
    ages_lengths_probs(maxage,NS,Linfinity,vbk,tzero,CVLinf,prob_type);

%%%%%%%%%%%%%%%%%%%%%%%%%%%%%%%%%%%%%%%%%%%%%%%%%%
%% Calculate F, num fish for every timestep
%%%%%%%%%%%%%%%%%%%%%%%%%%%%%%%%%%%%%%%%%%%%%%%%%%
if any( diff(ts) <= 0 )
  error( 'Bad TIMESTEPS. Sort and remove repeats' ); 
end

% Only expand Fs if not given a timeseries of right size
if numel(Fs) == 1
  F = repmat( Fs, [1,max(ts)] );
elseif numel(Fs) == max(ts)
  F = Fs;
elseif numel(Fs) == numel(ts)
  n = diff( [0,ts] );
  F = []; % Will have final list of F values with gaps back filled
  for k = 1:numel(ts)
    F = [ F, repmat(Fs(k),[1,n(k)]) ];
  end
else
  error('Bad input params.fishing_mortality');
end

% Now fix nf
if isempty(nf)
  nf = inf;
end

if numel(nf) == 1
  nf = repmat( nf, [1,numel(ts)] );
elseif numel(ts) == numel(nf)
  % Already fine
else
  error('Bad input NUMFISH');
end

%%%%%%%%%%%%%%%%%%%%%%%%%%%%%%%%%%%%%%%%%%%%%%%%%%
%% Prepare fishing info for later calculations
%%%%%%%%%%%%%%%%%%%%%%%%%%%%%%%%%%%%%%%%%%%%%%%%%%

% Change lengths to be midpoint between successive lengths in initial
% matrix so that dimensions and values correspond to probabilities in sdist2
lengths = ( lengths(1:end-1,:) + lengths(2:end,:) ) / 2;

switch params.selection_type
  case 'gaussian'
    fractf=normcdf(lengths,mu,sigma);
  case 'gamma'
    fractf=gamcdf(lengths,mu^2 / sigma^2,sigma^2 / mu);
  case 'logistic'
    fractf = 1 ./ (1+exp(-(lengths-mu)./sigma));
  otherwise
    error('Bad selection_type');
end

% These next two steps may not be strictly speaking necessary. Can turn
% off by setting selstart to -inf and selend to inf.

% Mike fixed catchabilities to zero below selstart
fractf( lengths<selstart ) = 0;

% Mike fixed catchabilities to one above selend
fractf( lengths>=selend ) = 1;

% Calculate population structure that would result just from constant
% natural mortality, but don't apply natural mortality one time.
% This will be used as starting population structure.
popn0 = probs .* exp( -M.*repmat(0:(size(probs,2)-1),size(probs(:,1))) );

% Prepare results variables
R = NaN( max(ts), 1 );
E = R;
cd = [ sc(:), NaN(size(sc(:))) ];
[CD{1:numel(ts)}] = deal(cd);

% Precalculate which size class each size-age bin corresponds to.
edg = [ sc(:); inf ];
[NN,bin] = histc( lengths(:), edg );

% Decide what function to use for egg-recruit relationship
if isa(er_func,'char')
  switch lower(er_func)
    case 'beverton-holt'
      er_func = @my_bh;
    case 'hockey-stick'
      er_func = @my_hs;
    case 'random'
      er_func = @my_rnd;
    otherwise
      error('Bad egg-recruit relationship string.');
  end
end

% Precalculate when fish are mature
switch maturity_type
  case 'knife-edge'
    % Knife-edge
    maturity = lengths >= maturity_mu;       
  case 'gaussian'
    % gaussian ogive
    maturity = normcdf(lengths, maturity_mu ,maturity_sigma);
  case 'gamma'
    % gamma ogive
    maturity = gamcdf(lengths, (maturity_mu/maturity_sigma)^2, ...
                      maturity_sigma^2 / maturity_mu );
  case 'logistic'
    % Logistic
    maturity = 1 ./ (1+exp(-(lengths-maturity_mu)./maturity_sigma));
  otherwise
    error('unknown maturity_type');
end

%%%%%%%%%%%%%%%%%%%%%%%%%%%%%%%%%%%%%%%%%%%%%%%%%%
%% Now loop over timesteps, calculate population
%%%%%%%%%%%%%%%%%%%%%%%%%%%%%%%%%%%%%%%%%%%%%%%%%%
popn = popn0 * R0;
for t = 1:max(ts)
  fish_mort = fractf * F(t);
  
  % Survival
  surv = exp( -fish_mort - M );
  
  % Calculate catch on population
  fishn = (1 - surv) .* popn .* ...
          fish_mort ./ (M+fish_mort);

  % Apply fishing mortality to pop
  popn = popn .* surv;

  % Calculate egg production
  eggs = sum(sum(maturity.*aaaa.*(lengths.^bbbb).*popn));

  % Recruits from eggs
  recruits = er_func(eggs,varargin{:});
  
  % Add new recruits to population
  popn = [ popn0(:,1) * recruits, popn(:,1:end-1) ];

  % Save eggs and recruits
  [E(t),R(t)] = deal( eggs, recruits );
  
  % Save info if at a desired timestep
  J = find( t == ts );
  if ~isempty(J)
    % Calculate theoretical catch distribution
    for n = 1:(length(NN)-1)
      CD{J}(n,2) = sum( fishn(bin == n) );
    end

    % Normalize to sum to 1
    CD{J}(:,2) = CD{J}(:,2) ./ sum(CD{J}(:,2));
    
    % If desired, sample distribution
    if ~isinf(nf(J))
      ccc = sample_pdf( CD{J}(:,2), nf(J) );
      CD{J}(:,2) = ccc;
    end
    
  end
  
end

%% If desired, output structure with data as well
if nargout > 3
  [ DD(1:numel(CD)).data ] = deal(CD{:});
  for k = 1:numel(ts)
    DD(k).num_timesteps_fishing = ts(k);
  end
end

%% Subfunctions for egg-recruit relationships
function R = my_hs(E,slope,Rmax,distr,cvr)
R = slope .* E;

R( R > Rmax ) = Rmax;

if nargin > 3
  R = my_rnd(E,R,distr,cvr);
end

function R = my_bh(E,slope,Rmax,distr,cvr)
R = slope .* E ./ (1+slope.*E./Rmax);

if nargin > 3
  R = my_rnd(E,R,distr,cvr);
end

function R = my_rnd(E,Rmean,distr,cvr)
switch lower(distr)
  case 'gamma'
    R = gamrnd( cvr^(-2), (cvr^2) .* Rmean );
  case 'gaussian'
    R = normrnd( Rmean, cvr .* Rmean );      
  otherwise
    error('Bad egg-recruit relationship distribution type.');
end

R(R<0) = 0; % Recruitment never less than zero.
