# Supplementary material for: Data-Limited Population-Status Evaluation of Two Coastal Fishes in Southern Angola Using Recreational Catch Length-Frequency Data
Source: PLoS One. 2016 Feb 1;11(2):e0147834. doi: 10.1371/journal.pone.0147834 (PMC4734550; doi:10.1371/journal.pone.0147834)
Supplement: S1 File — (ZIP) [file pone.0147834.s001.zip › beckensteiner_etal_2015_code/run_DSKB.m]

%%%%%%%%%%%%%%%%%%%%%%%%%%%%%%%%%%%%%%%%%%%%%%%%%%%%%%%%
%           DUSKY KOB DSKB - Argyrosomus coronus       %
%%%%%%%%%%%%%%%%%%%%%%%%%%%%%%%%%%%%%%%%%%%%%%%%%%%%%%%%

%% DERIVESTsuite must be on path for hessian calculation
addpath DERIVESTsuite

%% Basic life history parameters

steps_per_year = 2;
num_yrs = 11;

DSKB.Linfinity = 1856.1;
DSKB.Linfinity_sd = 341;        
DSKB.tzero = -1.75021*steps_per_year;           
DSKB.tzero_sd = 0.42*steps_per_year;         
DSKB.vb_k = 0.11214/steps_per_year;
DSKB.vb_k_sd = 0.03 /steps_per_year;         
DSKB.vb_prob_type = 'gamma';

DSKB.maxage = num_yrs*steps_per_year;    

DSKB.CVLinf = 0.1;                  
DSKB.natural_mortality=0.12073/steps_per_year;   
DSKB.length_egg_a= .0000000004;     
DSKB.length_egg_b= 3.1406;          

% Maturity > Logistic regression
DSKB.maturity_mu=928.86;             
DSKB.maturity_sigma=121.81;         

DSKB.maturity_type='logistic';      % type = knife-edge, gaussian, gamma, logistic

% This sets how many size classes to use
DSKB.num_size_classes = 61;

% These next parameters are the ones to be callibrated
DSKB.fishing_mortality=0.34157/steps_per_year;  
DSKB.selection_mu=800;  
DSKB.selection_sigma=50;
% DSKB.selection_start=375;
% DSKB.selection_end=500;
% Use this to let param_est_fun calculate selection start and end.
DSKB.selection_start=[];
DSKB.selection_end=[];
DSKB.selection_type='logistic';

DSKB.likelihood_function = @selest_single_repeated;

% Year before fishing started
DSKB.year0 = 2004;

%% Load size-frequency data
base = 'DSKB';
for f = {'DSKB_2005','DSKB_2006','DSKB_2007','DSKB_2008','DSKB_2009', ...
         'DSKB_2010','DSKB_2011'}
  f = f{:};
  load(fullfile(base,[f '.txt']))
end

yrs = 2005:2011;
nb_yrs = numel(yrs);

% Options for fminsearch or fminunc
% TolX and TolFun values needed for better results using Octave fminunc
% With these values fminunc still says it didn't converge, but minimum
% separation values found are close to those in Matlab.
opts = optimset('MaxIter', 10000, 'MaxFunEvals', 10000, ...
                'TolX', 1e-11, 'TolFun', 1e-15); 


%% Data in structure format
clear DSKB_data
for k = 1:nb_yrs;
    DSKB_data(k).data = eval([ 'DSKB_' int2str(yrs(k)) ]);
    DSKB_data(k).num_timesteps_fishing = (yrs(k)  - DSKB.year0) *steps_per_year;
end

% inf corresponds to equilibrium calculations
DSKB_data_inf = DSKB_data;
[DSKB_data_inf.num_timesteps_fishing] = deal(inf);


%% First calculate year by year
DSKB_yy0 = DSKB;
FLEP_yy0 = [];
DSKB_yy0_inf = DSKB;
FLEP_yy0_inf = [];

for k = 1:nb_yrs
  % N years

  [X,separation,flag,output,hess] = param_est_fun( DSKB_data(k), DSKB, opts );
  DSKB_yy0.fishing_mortality(k) = X.fishing_mortality;
  DSKB_yy0.selection_mu(k) = X.selection_mu;
  DSKB_yy0.selection_sigma(k) = X.selection_sigma;
  DSKB_yy0.selection_start(k) = X.selection_start;
  DSKB_yy0.selection_end(k) = X.selection_end;

  DSKB_yy0.separation(k) = separation;
  DSKB_yy0.flag(k) = flag;
  DSKB_yy0.output(k) = output;
  DSKB_yy0.catch_distribution(k).catch = X.catch_distribution;
  
  DSKB_yy0.hessian{k} = hess;
  DSKB_yy0.invhess{k} = inv(DSKB_yy0.hessian{k});
  [DSKB_yy0.eigenvectors , DSKB_yy0.eigenvlues ] = eig (DSKB_yy0.hessian{k});
 
  X0 = X;
  X0.fishing_mortality=0;
  FLEP_yy0(k) = calc_eggprod(X) / calc_eggprod(X0);
  

  % inf years = equilibrium
  [X_inf,separation,flag,output,hess] = param_est_fun( DSKB_data_inf(k), DSKB, opts );
  DSKB_yy0_inf.fishing_mortality(k) = X_inf.fishing_mortality;
  DSKB_yy0_inf.selection_mu(k) = X_inf.selection_mu;
  DSKB_yy0_inf.selection_sigma(k) = X_inf.selection_sigma;
  DSKB_yy0_inf.selection_start(k) = X_inf.selection_start;
  DSKB_yy0_inf.selection_end(k) = X_inf.selection_end;

  DSKB_yy0_inf.separation(k) = separation;
  DSKB_yy0_inf.flag(k) = flag;
  DSKB_yy0_inf.output(k) = output;
  
  DSKB_yy0_inf.hessian{k} = hess ;
  DSKB_yy0_inf.invhess = inv(DSKB_yy0_inf.hessian{k});
  DSKB_yy0_inf.catch_distribution(k).catch = X.catch_distribution;
  
  X0 = X_inf;
  X0.fishing_mortality=0;
  FLEP_yy0_inf(k) = calc_eggprod(X_inf) / calc_eggprod(X0);
end


%% Now calculate for all years using values from year by year as starting point

DSKB_new = DSKB_yy0;
DSKB_new.selection_mu = mean(DSKB_new.selection_mu);
DSKB_new.selection_sigma = mean(DSKB_new.selection_sigma);

DSKB_new.selection_start = DSKB.selection_start;
DSKB_new.selection_end = DSKB.selection_end;

DSKB_new_inf = DSKB_new;
DSKB_new_multi = DSKB_new;

% N years
[DSKB_new,separation,flag,output, hess] = param_est_fun( DSKB_data, DSKB_new, opts );
DSKB_new.separation = separation;
DSKB_new.flag = flag;
DSKB_new.output = output;

DSKB_new.hessian = hess;
DSKB_new.invhess = inv(DSKB_new.hessian);
[DSKB_new.eigenvectors , DSKB_new.eigenvlues ] = eig (DSKB_new.hessian);

L0 = DSKB_new;
L0.fishing_mortality=0;
FLEP_new = calc_eggprod( DSKB_new ) / calc_eggprod(L0);

% inf years
[DSKB_new_inf,separation,flag,output, hess] = param_est_fun( DSKB_data_inf, DSKB_new_inf, opts );
DSKB_new_inf.separation = separation;
DSKB_new_inf.flag = flag;
DSKB_new_inf.output = output;

DSKB_new_inf.hessian = hess ;
DSKB_new_inf.invhess = inv(DSKB_new_inf.hessian);
[DSKB_new_inf.eigenvectors , DSKB_new_inf.eigenvlues ] = eig (DSKB_new_inf.hessian);

L0 = DSKB_new_inf;
L0.fishing_mortality=0;
FLEP_new_inf = calc_eggprod( DSKB_new_inf ) / calc_eggprod(L0);
