# Supplementary material for: Data-Limited Population-Status Evaluation of Two Coastal Fishes in Southern Angola Using Recreational Catch Length-Frequency Data
Source: PLoS One. 2016 Feb 1;11(2):e0147834. doi: 10.1371/journal.pone.0147834 (PMC4734550; doi:10.1371/journal.pone.0147834)
Supplement: S1 File — (ZIP) [file pone.0147834.s001.zip › beckensteiner_etal_2015_code/README.m~]

%%%%%%%%%%%%%%%%%%%%%%%%%%%%%%%%%%%%%%%%%%%%%%%%%%%%%%%%%%%%%%%%%%%%%%
% Basic code for calculating exploitation parameters and EPR from catch
% length-frequency data.  Most pertinent m-files are as follows:
%
% run_DSKB.m : Script demonstrating how code works for dusky kob data
% param_est_fun.m : Does calibration of exploitation parameters
% selest_single.m & selest_single_repeated.m : worker functions for
%   param_est_fun.m
% calc_eggprod.m : Calculates EPR for a given set of life-history and
%   exploitation parameters.
% data_from_model.m : Generates simulated length-frequency data to test
%   methodology.
%
%%%%%%%%%%%%%%%%%%%%%%%%%%%%%%%%%%%%%%%%%%%%%%%%%%%%%%%%%%%%%%%%%%%%%%
%
% 	$Id: README.m 5498 2014-01-29 14:49:24Z dk1f0c9 $	
%
% Copyright (C) 2014 Jennifer Beckensteiner, David M. Kaplan
% Licence: GPL (Gnu Public License)
%
%%%%%%%%%%%%%%%%%%%%%%%%%%%%%%%%%%%%%%%%%%%%%%%%%%%%%%%%%%%%%%%%%%%%%%
help README
