# Supplementary material for: Data-Limited Population-Status Evaluation of Two Coastal Fishes in Southern Angola Using Recreational Catch Length-Frequency Data
Source: PLoS One. 2016 Feb 1;11(2):e0147834. doi: 10.1371/journal.pone.0147834 (PMC4734550; doi:10.1371/journal.pone.0147834)
Supplement: S1 File — (ZIP) [file pone.0147834.s001.zip › beckensteiner_etal_2015_code/selest_multi.m]

function [separations,catch_distributions]= ...
      selest_multi(data,lengths,probs,M,Fs,mu,sigma,selstart,selend, ...
                   ogive_type)
%%%%%%%%%%%%%%%%%%%%%%%%%%%%%%%%%%%%%%%%%%%%%%%%%%%%%%%%%%%%%%%%%%%%%%
% Calculates likelihood to measure data for a given set of life history
% parameters.  Does calculation for multiply years assuming that fishing
% mortalities in Fs should be treated as a time series.
%
% [separations,catch_distributions]= ...
%      selest_multi(data,lengths,probs,M,Fs,mu,sigma,selstart,selend, ...
%                   ogive_type)
%
% data = Structure array with two fields: data and num_timesteps_fishing.
% data field should be two column data of size classes and number of
% individuals.  First column should contain the start of each size class.
% num_timesteps_fishing should be number of timesteps since fishing began
% for the given element of data.
%
% ogive_type = see population_structure.m
%
% Outputs:
%
% separations = vector of likelihoods, one per element of the data
% structure array.
%
% catch_distributions = cell array of catch distributions, one element
% per element of the data structure array.
%%%%%%%%%%%%%%%%%%%%%%%%%%%%%%%%%%%%%%%%%%%%%%%%%%%%%%%%%%%%%%%%%%%%%%
%
% 	$Id: selest_multi.m 5497 2014-01-29 14:44:41Z dk1f0c9 $	
%
% Copyright (C) 2014 Jennifer Beckensteiner, David M. Kaplan
% Licence: GPL (Gnu Public License)
%
%%%%%%%%%%%%%%%%%%%%%%%%%%%%%%%%%%%%%%%%%%%%%%%%%%%%%%%%%%%%%%%%%%%%%%

if ~isfield(data,'resamp'), [ data.resamp ] = deal(':'); end

%%%%%%%%%%%%%%%%%%%%%%%%%%%%%%%%%%%%%%%%%%%%%%%%%%
%% First calculate F for every timestep
%  order timesteps and fill in missing years
%%%%%%%%%%%%%%%%%%%%%%%%%%%%%%%%%%%%%%%%%%%%%%%%%%
[ny,I] = sort( [ data.num_timesteps_fishing ] );

if numel(unique(ny)) < numel(ny), error('Years repeat'); end

% Only expand Fs if not given a timeseries of right size
if numel(Fs) == max(ny)
  F = Fs;
elseif numel(Fs) == numel(data)
  % Reorder
  data = data(I);
  Fs = Fs(I);
  
  n = diff( [0,ny] );
  F = []; % Will have final list of F values with gaps back filled
  for k = 1:numel(ny)
    F = [ F, repmat(Fs(k),[1,n(k)]) ];
  end
else
  error('Bad input Fs');
end

%%%%%%%%%%%%%%%%%%%%%%%%%%%%%%%%%%%%%%%%%%%%%%%%%%
%% Prepare fishing info for later calculations
%%%%%%%%%%%%%%%%%%%%%%%%%%%%%%%%%%%%%%%%%%%%%%%%%%

% Change lengths to be midpoint between successive lengths in initial
% matrix so that dimensions and values correspond to probabilities in sdist2
lengths = ( lengths(1:end-1,:) + lengths(2:end,:) ) / 2;

switch ogive_type
  case 'gaussian'
    fractf=normcdf(lengths,mu,sigma);
  case 'gamma'
    fractf=gamcdf(lengths,mu^2 / sigma^2,sigma^2 / mu);
  case 'logistic'
    fractf = 1 ./ (1+exp(-(lengths-mu)./sigma));
  otherwise
    error('Bad ogive_type');
end

% These next two steps may not be strictly speaking necessary. Can turn
% off by setting selstart to -inf and selend to inf.

% Mike fixed catchabilities to zero below selstart
fractf( lengths<selstart ) = 0;

% Mike fixed catchabilities to one above selend
fractf( lengths>=selend ) = 1;

% Calculate population structure that would result just from constant
% natural mortality
popn0 = probs .* exp( -M.*repmat(1:size(probs,2),size(probs(:,1))) );

% Prepare results variables
separations = NaN(1,numel(data));
catch_distributions = cell(1,numel(data));
ddds = separations;

%%%%%%%%%%%%%%%%%%%%%%%%%%%%%%%%%%%%%%%%%%%%%%%%%%
%% Now loop over timesteps, calculate population and compare with data
%%%%%%%%%%%%%%%%%%%%%%%%%%%%%%%%%%%%%%%%%%%%%%%%%%
maxS = -inf;
cum_fish_mort = zeros(size(fractf));
for k = 1:numel(F)
  fish_mort = fractf * F(k);
  cum_fish_mort = [zeros(size(cum_fish_mort,1),1),cum_fish_mort(:,1:end-1)] ...
      + fish_mort;
  
  J = find( k == ny );
  if ~isempty(J)
    popn = popn0 .* exp( -cum_fish_mort );
    fishn = popn .* (exp(fish_mort+M)-1) .* ...
            fish_mort ./ (M+fish_mort);

    dd = data(J).data;
    
    % % Mike's formulation that works if dd(:,1) has middle of size classes
    % edg = [ 0; (dd(1:end-1,1) + dd(2:end,1))/2; inf ];

    % Formulation if dd(:,1) has start of size classes
    edg = [ dd(:,1); inf ];

    [NN,bin] = histc( lengths(:), edg );

    catch_distribution = dd;
    catch_distribution(:,2) = NaN;

    for n = 1:(length(NN)-1)
      catch_distribution(n,2) = sum( fishn(bin == n) );
    end

    % Normalization for data
    ddd = sum(dd(:,2));
    ddds(J) = ddd;
    
    % Normalize to sum to 1
    catch_distribution(:,2) = ddd * catch_distribution(:,2) ./ ...
        sum(catch_distribution(:,2));

    %%%%%%%%%%%%%%%%%%%%%%%%%%%%%%%%%%%%%%%%%%%%%%%%%%
    % Calculate likelihood
    %%%%%%%%%%%%%%%%%%%%%%%%%%%%%%%%%%%%%%%%%%%%%%%%%%
    D = dd(data(J).resamp,2);
    C = catch_distribution(data(J).resamp,2);

    % evaluate the objective function for all data frequencies > 0
    nz = D > 0;

    % % evaluate the objective function for all frequencies > 0
    % nz = C > 0 & D > 0;

    % % Mike's method: evaluate the objective function for all frequencies >= 1
    % nz = (1000*C) >=1 & D >= 1;

    % Reduce C and D to just non-zero data
    C = C(nz); % model
    D = D(nz); % data

    % separation = sum((D-C).^2);
    separation = sum(D.*(log(D./C)));

    separations(J) = separation;
    catch_distributions{J} = catch_distribution;
    
    maxS = max(maxS,dd(end,1));
  end
end

% Cludges to fix separation for bad values of F, mu and sigma
II = (Fs<=0) + (Fs>10) + (sigma <= 0) + (mu <= 0) + (mu > maxS);
separations = separations + 2 * II .* ddds; 

%%%%%%%%%%%%%%%%%%%%%%%%%%%%%%%%%%%%%%%%%%%%%%%%%%
%% Reorder things as they originally were
%%%%%%%%%%%%%%%%%%%%%%%%%%%%%%%%%%%%%%%%%%%%%%%%%%
separations(I) = separations;
catch_distributions(I) = catch_distributions;

%keyboard
