# Supplementary material for: Data-Limited Population-Status Evaluation of Two Coastal Fishes in Southern Angola Using Recreational Catch Length-Frequency Data
Source: PLoS One. 2016 Feb 1;11(2):e0147834. doi: 10.1371/journal.pone.0147834 (PMC4734550; doi:10.1371/journal.pone.0147834)
Supplement: S1 File — (ZIP) [file pone.0147834.s001.zip › beckensteiner_etal_2015_code/calc_eggprod.m]

function LEP = calc_eggprod(params)
%%%%%%%%%%%%%%%%%%%%%%%%%%%%%%%%%%%%%%%%%%%%%%%%%%%%%%%%%%%%%%%%%%%%%%
% Calculates lifetime egg production given a set of life history
% parameters.
%
% Usage: LEP = calc_eggprod(params)
%%%%%%%%%%%%%%%%%%%%%%%%%%%%%%%%%%%%%%%%%%%%%%%%%%%%%%%%%%%%%%%%%%%%%%
%
% 	$Id: calc_eggprod.m 5499 2014-01-29 14:56:35Z dk1f0c9 $	
%
% Copyright (C) 2014 Jennifer Beckensteiner, David M. Kaplan
% Licence: GPL (Gnu Public License)
%
%%%%%%%%%%%%%%%%%%%%%%%%%%%%%%%%%%%%%%%%%%%%%%%%%%%%%%%%%%%%%%%%%%%%%%

% Get values from params
Linfinity = params.Linfinity ;
tzero = params.tzero ;
k = params.vb_k ;
prob_type = params.vb_prob_type ;
maxage = params.maxage ;
CVLinf = params.CVLinf ;
M = params.natural_mortality;
F = params.fishing_mortality;

if numel(F) > 1
    LEP = NaN(size(F));
    for kk = 1:numel(F)
        params.fishing_mortality = F(kk);
        LEP(kk) = calc_eggprod(params);
    end
    return
end

maturity_mu= params.maturity_mu;

maturity_sigma = params.maturity_sigma;

maturity_type = params.maturity_type;

a= params.length_egg_a;
b= params.length_egg_b;

Linfinity_sd = params.Linfinity_sd ;
tzero_sd = params.tzero_sd ;
vb_k_sd = params.vb_k_sd ;

selstart=params.selection_start;
selend=params.selection_end;

selmu=params.selection_mu;
selsigma=params.selection_sigma;

selection_type=params.selection_type;

NS = params.num_size_classes;

%%%%%%%%%%%%%%%%%%%%%%%%%%%%%%%%%%%%%%%%%%%%%%%%%%
%% First calculate size structure
%%%%%%%%%%%%%%%%%%%%%%%%%%%%%%%%%%%%%%%%%%%%%%%%%%
[ages,lengths,probs,Lis] = ...
    ages_lengths_probs(maxage,NS,Linfinity,k,tzero,CVLinf,prob_type);

%%%%%%%%%%%%%%%%%%%%%%%%%%%%%%%%%%%%%%%%%%%%%%%%%%
%% Next calculate number of individuals for each 
%  size-age class given natural and fishing mortality
%%%%%%%%%%%%%%%%%%%%%%%%%%%%%%%%%%%%%%%%%%%%%%%%%%
popn = population_structure(lengths,probs,M,F,selmu,selsigma,selstart,selend, ...
                            inf,selection_type);  

%%%%%%%%%%%%%%%%%%%%%%%%%%%%%%%%%%%%%%%%%%%%%%%%%%
%
% Now calculate total egg production.  Four formulations are given for
% how fish mature.  Note that in all cases, knife-edge can be simulated
% by setting maturity_sigma very small.
%
%%%%%%%%%%%%%%%%%%%%%%%%%%%%%%%%%%%%%%%%%%%%%%%%%%

% Change lengths to be midpoint between successive lengths in initial
% matrix so that dimensions and values correspond to probabilities in popn
lengths = ( lengths(1:end-1,:) + lengths(2:end,:) ) / 2;

switch maturity_type
  case 'knife-edge'
    % Knife-edge
    maturity = lengths >= maturity_mu;       
  case 'gaussian'
    % gaussian ogive
    maturity = normcdf(lengths, maturity_mu ,maturity_sigma);
  case 'gamma'
    % gamma ogive
    maturity = gamcdf(lengths, (maturity_mu/maturity_sigma)^2, ...
                      maturity_sigma^2 / maturity_mu );
  case 'logistic'
    % Logistic
    maturity = 1 ./ (1+exp(-(lengths-maturity_mu)./maturity_sigma));
  otherwise
    error('unknown maturity_type');
end

eggs = a.*(lengths.^b);

LEP = sum(sum(maturity.*eggs.*popn));
