# Supplementary material for: Data-Limited Population-Status Evaluation of Two Coastal Fishes in Southern Angola Using Recreational Catch Length-Frequency Data
Source: PLoS One. 2016 Feb 1;11(2):e0147834. doi: 10.1371/journal.pone.0147834 (PMC4734550; doi:10.1371/journal.pone.0147834)
Supplement: S1 File — (ZIP) [file pone.0147834.s001.zip › beckensteiner_etal_2015_code/ages_lengths_probs.m]

function [ages,lengths,probs,Lis] = ...
    ages_lengths_probs(maxage,NS,Linfinity,k,tzero,CVLinf,prob_type)
%%%%%%%%%%%%%%%%%%%%%%%%%%%%%%%%%%%%%%%%%%%%%%%%%%%%%%%%%%%%%%%%%%%%%%
% This function calculates age, length and probability matrices for a
% given growth curve and uncertainty.
%
% Usage: [ages,lengths,probs,Lis] = ...
%    ages_lengths_probs(maxage,NS,Linfinity,k,tzero,CVLinf,prob_type)
%
% NS = number of size classes
% prob_type = one of 'gamma', 'gaussian', 'original_gaussian'
%
%%%%%%%%%%%%%%%%%%%%%%%%%%%%%%%%%%%%%%%%%%%%%%%%%%%%%%%%%%%%%%%%%%%%%%
%
% 	$Id: ages_lengths_probs.m 5497 2014-01-29 14:44:41Z dk1f0c9 $	
%
% Copyright (C) 2014 Jennifer Beckensteiner, David M. Kaplan
% Licence: GPL (Gnu Public License)
%
%%%%%%%%%%%%%%%%%%%%%%%%%%%%%%%%%%%%%%%%%%%%%%%%%%%%%%%%%%%%%%%%%%%%%%

if ~exist('prob_type'), prob_type='gamma'; end

switch prob_type
  case 'gamma'
    P = linspace(1/NS,1-1/NS,NS);
    Lis = gaminv(P, CVLinf^(-2), CVLinf^2 * Linfinity);    
  case 'gaussian'
    P = linspace(1/NS,1-1/NS,NS);
    Lis = norminv(P, Linfinity, CVLinf * Linfinity);    
  case 'original_gaussian' 
    Lis = Linfinity * linspace(1-3.*CVLinf,1+3*CVLinf,NS); % a vector of +- 3 CVs
  otherwise
    error('Bad prob_type');
end

[ages,Linfs] = meshgrid( 0:maxage, Lis );

% Use a generic Von Bertalanffy function to calculate sizes
vb_growth = @(a,Linf,k,a0) Linf .* (1-exp(-k.*(a-a0)));
lengths = vb_growth( ages, Linfs, k, tzero );

switch prob_type
  case 'gamma'
    sdist = gamcdf( Lis(:), CVLinf^(-2), CVLinf^2 * Linfinity );
  case {'gaussian', 'original_gaussian'}
    sdist = normcdf( Lis(:), Linfinity, CVLinf * Linfinity );  
  otherwise
    error('Bad prob_type');
end

sdist = diff( sdist );
sdist = sdist ./ sum(sdist);

probs = repmat( sdist, 1, size(lengths,2) );
