# Supplementary material for: Data-Limited Population-Status Evaluation of Two Coastal Fishes in Southern Angola Using Recreational Catch Length-Frequency Data
Source: PLoS One. 2016 Feb 1;11(2):e0147834. doi: 10.1371/journal.pone.0147834 (PMC4734550; doi:10.1371/journal.pone.0147834)
Supplement: S1 File — (ZIP) [file pone.0147834.s001.zip › beckensteiner_etal_2015_code/param_est_fun.m]

function [params,separation,flag,output,hess]= ...
      param_est_fun(data, params,opts)
%%%%%%%%%%%%%%%%%%%%%%%%%%%%%%%%%%%%%%%%%%%%%%%%%%%%%%%%%%%%%%%%%%%%%%
% param_est_fun tries to estimate fishing mortality parameters
% using fminsearch.  Calculation of hessian depends on DERIVESTsuite from
% Matlab file exchange.
%
% Usage: [params,separation,flag,output,hessian]= ...
%                   param_est_fun(data, params, opts)
%
% data = Structure array with two fields: data and num_timesteps_fishing.
% data field should be two column data of size classes and number of
% individuals.  First column should contain the start of each size class.
% num_timesteps_fishing should be number of timesteps since fishing began
% for the given element of data.
%
% params = structure containing life history info.  See example_params.
% Certain fields in params hold the starting points for calibrated
% parameters: params.fishing_mortality, params.selection_mu,
% params.selection_sigma. If params.selection_start and
% params.selection_end are not empty, then those values will be used
% instead of calculating them from the input data.
%
% opts = options for fminsearch (or fminunc in octave).  Optional.
%
%%%%%%%%%%%%%%%%%%%%%%%%%%%%%%%%%%%%%%%%%%%%%%%%%%%%%%%%%%%%%%%%%%%%%%
%
% 	$Id: param_est_fun.m 5500 2014-01-29 15:03:34Z dk1f0c9 $	
%
% Copyright (C) 2014 Jennifer Beckensteiner, David M. Kaplan
% Licence: GPL (Gnu Public License)
%
%%%%%%%%%%%%%%%%%%%%%%%%%%%%%%%%%%%%%%%%%%%%%%%%%%%%%%%%%%%%%%%%%%%%%%
  
if ~exist('opts','var') || isempty(opts)
  warning( 'Using default options for minimization algorithm.' );
  opts = struct('MaxFunEvals', 1000); 
end

% Default to no resampling of data
try
  data.resamp;
catch
  [ data.resamp ] = deal( ':' );
end

%%%%%%%%%%%%%%%%%%%%%%%%%%%%%%%%%%%%%%%%%%%%%%%%%%
% Get parameters from params
%%%%%%%%%%%%%%%%%%%%%%%%%%%%%%%%%%%%%%%%%%%%%%%%%%
Linfinity = params.Linfinity ;
tzero = params.tzero ;
k = params.vb_k ;
CVLinf = params.CVLinf ;
prob_type = params.vb_prob_type;

maxage = params.maxage ;

M = params.natural_mortality;

NS = params.num_size_classes;
nb_ts = numel(data);

[ages,lengths,probs,Lis] = ...
    ages_lengths_probs(maxage,NS,Linfinity,k,tzero,CVLinf,prob_type);

%%%%%%%%%%%%%%%%%%%%%%%%%%%%%%%%%%%%%%%%%%%%%%%%%%
% Identify sizes that selection happens over.
%%%%%%%%%%%%%%%%%%%%%%%%%%%%%%%%%%%%%%%%%%%%%%%%%%

selstart = inf;
selend = -inf;
for k=1:numel(data)
    
    %identify mode, max and first observation in data
    I = find( data(k).data(:,2) );
    maxsize = data(k).data(max(I),1);
    firstsize = data(k).data(min(I),1);

    %get modesize
    [m,loc]=max(data(k).data(:,2));
    modesize=data(k).data(loc,1);

    %set the selection range [first size : half way between mode and last size]
    selstart=min(firstsize,selstart);
    selend=max(modesize+(round((maxsize-modesize)./2)),selend);
end

% This code will look for fixed selstart and selend values in parameters
% Comment out to always calculate these
if isfield(params,'selection_start') && ~isempty(params.selection_start)
  warning('Using selection_start found in parameters structure.');
  selstart = params.selection_start
end
if isfield(params,'selection_end') && ~isempty(params.selection_end)
  warning('Using selection_end found in parameters structure.');
  selend = params.selection_end
end

%% Search for optimal values
%%%%%%%%%%%%%%%%%%%%%%%%%%%%%%%%%%%%%%%%%%%%%%%%%%

% If single mortality given as starting point, repeat
F = params.fishing_mortality;
if numel(F) == 1
  F = repmat(F,1,nb_ts);
end

% Try to figure out correct minimization function
try
  if inoctave % running octave
    my_min_func = @fminunc;
  else
    my_min_func = @fminsearch;
  end
catch
  my_min_func = @fminsearch;
end

% % Using a nested function - doesn't work in Octave
% function [separation,separations,catch_distributions] = my_ff(x)
%   Fs = x(1:numel(data));
%   mu = x(end-1);
%   sigma = x(end);
%   [separations,catch_distributions] = ...
%       params.likelihood_function(data,lengths,probs,M, ...
%                                  Fs,mu,sigma, ...
%                                  selstart,selend, ...
%                                  params.selection_type);
%   separation = sum(separations);
% end
% my_f = @my_ff;

% Using a lambda function - works in both octave and matlab
my_f = @(x) sum(params.likelihood_function(data,lengths,probs,M,x(1:end-2), ...
                                           x(end-1),x(end), selstart,selend, ...
                                           params.selection_type));
[xmin, separation, flag, output] = ...
    my_min_func (my_f, [F(:)', params.selection_mu, params.selection_sigma], ...
                opts);

% Calculate final separations and catch distributions for each year
[ss,cc] = params.likelihood_function(data,lengths,probs,M,xmin(1:end-2), ...
                                     xmin(end-1),xmin(end), selstart,selend, ...
                                     params.selection_type);

% Save values in params variable
[params.fishing_mortality,params.selection_mu,params.selection_sigma,...
 params.selection_start,params.selection_end, params.catch_distribution, ...
 params.separations] ...
    = deal(xmin(1:nb_ts),xmin(end-1),xmin(end),selstart,selend,...
           cc,ss);

params.num_timesteps_fishing = [data.num_timesteps_fishing];

% Calculate hessian - requires DERIVESTsuite
if nargout > 4
  hess = hessian( my_f, xmin );
end

end
