# Supplementary material for: Data-Limited Population-Status Evaluation of Two Coastal Fishes in Southern Angola Using Recreational Catch Length-Frequency Data
Source: PLoS One. 2016 Feb 1;11(2):e0147834. doi: 10.1371/journal.pone.0147834 (PMC4734550; doi:10.1371/journal.pone.0147834)
Supplement: S1 File — (ZIP) [file pone.0147834.s001.zip › beckensteiner_etal_2015_code/example_params.m]

function params = example_params
%%%%%%%%%%%%%%%%%%%%%%%%%%%%%%%%%%%%%%%%%%%%%%%%%%%%%%%%%%%%%%%%%%%%%%
% This functions returns a sample params structure based on olive
% rockfish that can be used as a basis for configuring other species.
% The function takes no arguments.
%
%%%%%%%%%%%%%%%%%%%%%%%%%%%%%%%%%%%%%%%%%%%%%%%%%%%%%%%%%%%%%%%%%%%%%%
% 	$Id: example_params.m 5497 2014-01-29 14:44:41Z dk1f0c9 $	
%
% Copyright (C) 2014 Jennifer Beckensteiner, David M. Kaplan
% Licence: GPL (Gnu Public License)
%
%%%%%%%%%%%%%%%%%%%%%%%%%%%%%%%%%%%%%%%%%%%%%%%%%%%%%%%%%%%%%%%%%%%%%%

steps_per_year = 2;
num_yrs = 30;

% Number of age and size classes
params.maxage = num_yrs*steps_per_year; % num_age_classes = maxage + 1
                                        % for zero age class
params.num_size_classes = 61;

% Von Bertalanffy stuff
params.Linfinity = 52.4;
params.Linfinity_sd = 0.3567;
params.tzero = -1.5 * steps_per_year;
params.tzero_sd = .1077 * steps_per_year;
params.vb_k = 0.1879 / steps_per_year;
params.vb_k_sd = 0.0042 / steps_per_year;
params.CVLinf = 0.1;

params.vb_prob_type = 'gamma';

% Reproduction
params.length_egg_a= 0.01;
params.length_egg_b= 4.62;

params.maturity_mu=20;
params.maturity_sigma=5;
params.maturity_type = 'gamma';

% Natual mortality
params.natural_mortality=0.14 / steps_per_year;

% Fishing mortality
%
% These next parameters are often calibrated.  In this case, values
% specified in params will define initial search location
%
params.fishing_mortality=0.1 / steps_per_year;
params.selection_mu=20;
params.selection_sigma=5;

% % This code will force param_est_fun to use this specific selection start
% % and end
% params.selection_start=16;
% params.selection_end=47;

% This code will let param_est_fun calculated selection start and end
params.selection_start=[];
params.selection_end=[];

params.select_type = 'gamma'; % Not calibrated

% Controls which function to use for calculating likelihood for each year
% given a vector of Fs, mu and sigma.
params.likelihood_function = @selest_single_repeated;
%params.likelihood_function = @selest_multi;
