# Supplementary material for: Data-Limited Population-Status Evaluation of Two Coastal Fishes in Southern Angola Using Recreational Catch Length-Frequency Data
Source: PLoS One. 2016 Feb 1;11(2):e0147834. doi: 10.1371/journal.pone.0147834 (PMC4734550; doi:10.1371/journal.pone.0147834)
Supplement: S1 File — (ZIP) [file pone.0147834.s001.zip › beckensteiner_etal_2015_code/selest_single.m]

function [separation,catch_distribution]= ...
      selest_single(data,lengths,probs,M,F,mu,sigma,selstart,selend, ...
                        N,ogive_type,resamp)
%%%%%%%%%%%%%%%%%%%%%%%%%%%%%%%%%%%%%%%%%%%%%%%%%%%%%%%%%%%%%%%%%%%%%%
% Calculates likelihood to measure data for a given set of life history
% parameters.
% [separation,catch_distribution]= ...
%      selest_single(data,lengths,probs,M,F,mu,sigma,selstart,selend, ...
%                        N,ogive_type,resamp)
%
% N = number of timesteps of fishing
% ogive_type = see population_structure.m
% resamp = is an optional resampling to use on data and catch_distribution
%%%%%%%%%%%%%%%%%%%%%%%%%%%%%%%%%%%%%%%%%%%%%%%%%%%%%%%%%%%%%%%%%%%%%%
%
% 	$Id: selest_single.m 5497 2014-01-29 14:44:41Z dk1f0c9 $	
%
% Copyright (C) 2014 Jennifer Beckensteiner, David M. Kaplan
% Licence: GPL (Gnu Public License)
%
%%%%%%%%%%%%%%%%%%%%%%%%%%%%%%%%%%%%%%%%%%%%%%%%%%%%%%%%%%%%%%%%%%%%%%

if ~exist('resamp','var'), resamp = ':'; end

[popn,fishn] = population_structure(lengths,probs,M,F,mu,sigma, ...
                                    selstart,selend, ...
                                    N,ogive_type);  

% Change lengths to be midpoint between successive lengths in initial
% matrix so that dimensions and values correspond to probabilities in sdist2
lengths = ( lengths(1:end-1,:) + lengths(2:end,:) ) / 2;

%%%%%%%%%%%%%%%%%%%%%%%%%%%%%%%%%%%%%%%%%%%%%%%%%%
% Calculate catch distribution for a given set of size classes
%
% Below, I assume that sizes in data(:,1) define the start of each size
% class and that size classes are sequential and have no gaps.
%
%%%%%%%%%%%%%%%%%%%%%%%%%%%%%%%%%%%%%%%%%%%%%%%%%%

% % Mike's formulation that works if data(:,1) has middle of size classes
% edg = [ 0; (data(1:end-1,1) + data(2:end,1))/2; inf ];

% Formulation if data(:,1) has start of size classes
edg = [ data(:,1); inf ];

[NN,bin] = histc( lengths(:), edg );

catch_distribution = data;
catch_distribution(:,2) = NaN;

for n = 1:(length(NN)-1)
  catch_distribution(n,2) = sum( fishn(bin == n) );
end

% Normalization for catch distribution
ddd = sum(data(:,2));

% Normalize to sum to same thing as data
catch_distribution(:,2) = ddd * catch_distribution(:,2) ./ ...
    sum(catch_distribution(:,2));

%%%%%%%%%%%%%%%%%%%%%%%%%%%%%%%%%%%%%%%%%%%%%%%%%%
% Calculate likelihood
%%%%%%%%%%%%%%%%%%%%%%%%%%%%%%%%%%%%%%%%%%%%%%%%%%
D = data(resamp,2);
C = catch_distribution(resamp,2);

% evaluate the objective function for all data frequencies > 0
nz = D > 0;

% % evaluate the objective function for all frequencies > 0
% nz = C > 0 & D > 0;

% % Mike's method: evaluate the objective function for all frequencies >= 1
% nz = (1000*C) >=1 & D >= 1;

% Reduce C and D to just non-zero data
C = C(nz); % model
D = D(nz); % data

separation = sum(D.*(log(D./C)));
%separation = sum((D-C).^2);

%%%%%%%%%%%%%%%%%%%%%%%%%%%%%%%%%%%%%%%%%%%%%%%%%%
% Some conditions to move away from extreme values
% These are really cludges.
%%%%%%%%%%%%%%%%%%%%%%%%%%%%%%%%%%%%%%%%%%%%%%%%%%
II = (F <= 0) + (F > 10) + (sigma <= 0) + (mu > max(data(:,1))) + ...
     (mu <= 0);
separation = separation + 2 * II * ddd;
