# Supplementary material for: Data-Limited Population-Status Evaluation of Two Coastal Fishes in Southern Angola Using Recreational Catch Length-Frequency Data
Source: PLoS One. 2016 Feb 1;11(2):e0147834. doi: 10.1371/journal.pone.0147834 (PMC4734550; doi:10.1371/journal.pone.0147834)
Supplement: S1 File — (ZIP) [file pone.0147834.s001.zip › beckensteiner_etal_2015_code/DSKB/DSKB_2005.txt]

0	0
50	0
100	0
150	0
200	0
250	0
300	0
350	0
400	0
450	1
500	3
550	2
600	3
650	5
700	4
750	8
800	3
850	4
900	5
950	8
1000	4
1050	8
1100	11
1150	7
1200	6
1250	4
1300	3
1350	3
1400	3
1450	3
1500	2
1550	0
