# Supplementary material for: Data-Limited Population-Status Evaluation of Two Coastal Fishes in Southern Angola Using Recreational Catch Length-Frequency Data
Source: PLoS One. 2016 Feb 1;11(2):e0147834. doi: 10.1371/journal.pone.0147834 (PMC4734550; doi:10.1371/journal.pone.0147834)
Supplement: S1 File — (ZIP) [file pone.0147834.s001.zip › beckensteiner_etal_2015_code/DSKB/DSKB_2006.txt]

0	0
50	0
100	0
150	0
200	0
250	0
300	0
350	0
400	0
450	0
500	1.336898396
550	1.336898396
600	2.139037433
650	4.812834225
700	5.347593583
750	4.278074866
800	4.545454545
850	4.545454545
900	9.35828877
950	12.8342246
1000	11.76470588
1050	12.29946524
1100	9.35828877
1150	5.882352941
1200	5.614973262
1250	2.406417112
1300	1.336898396
1350	0.534759358
1400	0.267379679
1450	0
1500	0
1550	0
