# Supplementary material for: Data-Limited Population-Status Evaluation of Two Coastal Fishes in Southern Angola Using Recreational Catch Length-Frequency Data
Source: PLoS One. 2016 Feb 1;11(2):e0147834. doi: 10.1371/journal.pone.0147834 (PMC4734550; doi:10.1371/journal.pone.0147834)
Supplement: S1 File — (ZIP) [file pone.0147834.s001.zip › beckensteiner_etal_2015_code/DSKB/DSKB_2007.txt]

0	0
50	0
100	0
150	0
200	0
250	1.351351351
300	0
350	0
400	1.351351351
450	2.702702703
500	4.054054054
550	2.702702703
600	5.405405405
650	10.81081081
700	2.702702703
750	4.054054054
800	5.405405405
850	9.459459459
900	6.756756757
950	12.16216216
1000	1.351351351
1050	8.108108108
1100	10.81081081
1150	5.405405405
1200	0
1250	4.054054054
1300	1.351351351
1350	0
1400	0
1450	0
1500	0
1550	0
