# Supplementary material for: Data-Limited Population-Status Evaluation of Two Coastal Fishes in Southern Angola Using Recreational Catch Length-Frequency Data
Source: PLoS One. 2016 Feb 1;11(2):e0147834. doi: 10.1371/journal.pone.0147834 (PMC4734550; doi:10.1371/journal.pone.0147834)
Supplement: S1 File — (ZIP) [file pone.0147834.s001.zip › beckensteiner_etal_2015_code/DSKB/DSKB_2008.txt]

0	0
50	0
100	0
150	0
200	0
250	0
300	0
350	0
400	1.234567901
450	3.086419753
500	4.320987654
550	8.641975309
600	4.938271605
650	7.407407407
700	8.024691358
750	11.72839506
800	3.703703704
850	7.407407407
900	5.555555556
950	7.407407407
1000	7.407407407
1050	6.790123457
1100	3.703703704
1150	5.555555556
1200	1.234567901
1250	1.851851852
1300	0
1350	0
1400	0
1450	0
1500	0
1550	0
