# Supplementary material for: Data-Limited Population-Status Evaluation of Two Coastal Fishes in Southern Angola Using Recreational Catch Length-Frequency Data
Source: PLoS One. 2016 Feb 1;11(2):e0147834. doi: 10.1371/journal.pone.0147834 (PMC4734550; doi:10.1371/journal.pone.0147834)
Supplement: S1 File — (ZIP) [file pone.0147834.s001.zip › beckensteiner_etal_2015_code/DSKB/DSKB_2012.txt]

0	0
50	0
100	0
150	0
200	0
250	0
300	0
350	0
400	0
450	0
500	0
550	2
600	3
650	1
700	3
750	3
800	2
850	0
900	0
950	0
1000	1
1050	0
1100	0
1150	0
1200	0
1250	0
1300	0
1350	0
1400	0
1450	0
1500	0
1550	0
